# Supplementary material for: Circulating Hsp70 Reflects Tumor Burden and Stage-Dependent Disease Progression Across Multiple Solid Tumor Entities
Source: Cancers (Basel). 2026 Apr 28;18(9):1403. doi: 10.3390/cancers18091403 (PMC13163040; doi:10.3390/cancers18091403)
Supplement: Supplementary file 1 [file cancers-18-01403-s001.zip]

Archive with 1 entries (1 files):
- cancers-4278385-supplementary.pdf
